# Supplementary material for: Shedding Light on the Dentition and Venom Delivery System of the Rear-Fanged Snake, Galvarinus chilensis chilensis (Serpentes: Dipsadidae: Tachymenini) from Chile
Source: Biology (Basel). 2022 Dec 8;11(12):1788. doi: 10.3390/biology11121788 (PMC9775764; doi:10.3390/biology11121788)
Supplement: Supplementary file 1 [file biology-11-01788-s001.zip]

Archive with 1 entries (1 files):
- biology-1965061-supplementary.pdf
